# Supplementary material for: Evaluation of 4-Aminoquinoline Hydrazone Analogues as Potential Leads for Drug-Resistant Malaria
Source: Molecules. 2023 Sep 6;28(18):6471. doi: 10.3390/molecules28186471 (PMC10534891; doi:10.3390/molecules28186471)
Supplement: Supplementary file 1 [file molecules-28-06471-s001.zip]

Archive with 1 entries (1 files):
- molecules-2553874-supplementary.pdf
